# Supplementary material for: Plasmid-Mediated Quinolone Resistance (PMQR) in Two Clinical Strains of Salmonella enterica Serovar Corvallis
Source: Microorganisms. 2022 Mar 7;10(3):579. doi: 10.3390/microorganisms10030579 (PMC8953408; doi:10.3390/microorganisms10030579)
Supplement: Supplementary file 1 [file microorganisms-10-00579-s001.zip]

Archive with 1 entries (1 files):
- microorganisms-1557440-supplementary.pdf
